# Supplementary material for: TIRAP Rs8177376, Rs611953, Rs3802814, and Rs8177374 Polymorphisms and Their Association with Cervical Cancer Phenotype and Prognosis
Source: Genes (Basel). 2022 Jul 29;13(8):1365. doi: 10.3390/genes13081365 (PMC9407394; doi:10.3390/genes13081365)
Supplement: Supplementary file 1 [file genes-13-01365-s001.zip › Supplementary Material Table S1.xlsx]

## Sheet: Frequency
	Supplementary Material Table S1: The distribution of genotypes and alleles of TIRAP rs8177376, rs611953, rs3802814, rs8177374 polymorphisms in patients with cervical cancer (n = 172).
	SNP	Genotype (frequency)			Allele (frequency)
	rs8177376	TT	TG	GG	T	G
		0.506	0.395	0.099	0.703	0.297
	rs611953	GG	GA	AA	G	A
		0.575	0.390	0.035	0.770	0.230
	rs3802814	GG	GA	AA	G	A
		0.756	0.232	0.012	0.872	0.128
	rs8177374	CC	CT	TT	C	T
		0.738	0.250	0.012	0.863	0.137
