# Supplementary material for: TIRAP Rs8177376, Rs611953, Rs3802814, and Rs8177374 Polymorphisms and Their Association with Cervical Cancer Phenotype and Prognosis
Source: Genes (Basel). 2022 Jul 29;13(8):1365. doi: 10.3390/genes13081365 (PMC9407394; doi:10.3390/genes13081365)
Supplement: Supplementary file 1 [file genes-13-01365-s001.zip › Supplementary Material Table S2.xlsx]

## Sheet: Genotypes
	Supplementary Material Table S2: The results by Pearsons' Chi-square test in association analysis between genotypes of TIRAP rs8177376, rs611953, rs3802814, rs8177374 and clinicopathological characteristics (n = 172)
	SNP	Genotype	Age group			Tumor size (T)			Lymph node involvement (N)			Metastasis (M)			Tumor grade (G)*			Disease progression			Death
			≤ 50	> 50	p	T1+T2	T3+T4	p	No	Yes	p	No	Yes	p	G1+G2	G3	p	No	Yes	p	No	Yes	p
			n (%)	n (%)		n (%)	n (%)		n (%)	n (%)		n (%)	n (%)		n (%)	n (%)		n (%)	n (%)		n (%)	n (%)
	rs8177376	TT	30 (34.5)	57 (65.5)	0.355	56 (64.4)	31 (35.6)	0.175	50 (57.5)	37 (42.5)	0.721	82 (94.3)	5 (5.7)	0.584	66 (76.7)	20 (23.3)	0.630	62 (71.3)	25 (28.7)	0.749	68 (78.2)	19 (21.8)	0.024
		TG	26 (38.2)	42 (61.8)		41 (60.3)	27 (39.7)		37 (54.4)	31 (45.6)		63 (92.6)	5 (7.4)		47 (70.1)	20 (29.9)		46 (67.6)	22 (32.4)		47 (69.1)	21 (30.9)
		GG	9 (52.9)	8 (47.1)		13 (76.5)	4 (23.5)		8 (47.1)	9 (52.9)		17 (100.0)	0 (0.0)		12 (76.6)	5 (29.4)		13 (76.5)	4 (23.5)		17 (100.0)	0 (0.0)
	rs611953	GG	34 (34.3)	65 (65.7)	0.259	61 (61.6)	38 (38.4)	0.520	59 (59.6)	40 (40.4)	0.267	95 (96.0)	4 (4.0)	0.392	72 (74.2)	25 (25.8)	0.778	68 (68.7)	31 (31.3)	0.868	76 (76.8)	23 (23.2)	1.000
		GA	27 (40.3)	40 (59.7)		44 (65.7)	23 (34.3)		32 (47.8)	35 (52.2)		61 (91.0)	6 (9.0)		48 (71.6)	19 (28.4)		49 (73.1)	18 (26.9)		51 (76.1)	16 (23.9)
		AA	4 (66.7)	2 (33.3)		5 (83.3)	1 (16.7)		4 (66.7)	2 (33.3)		6 (100.0)	0 (0.0)		5 (83.3)	1 (16.7)		4 (66.7)	2 (33.3)		5 (83.3)	1 (16.7)
	rs3802814	GG	52 (40.0)	78 (60.0)	0.416	89 (68.5)	41 (31.5)	0.090	72 (55.4)	58 (44.6)	0.565	122 (93.8)	8 (6.2)	1.000	100 (77.5)	29 (22.5)	0.059	97 (74.6)	33 (25.4)	0.144	104 (80.0)	26 (20.0)	0.108
		GA	13 (32.5)	27 (67.5)		20 (50.0)	20 (50.0)		21 (52.5)	19 (47.5)		38 (95.0)	2 (5.0)		23 (59.0)	16 (41.0)		23 (57.5)	17 (42.5)		26 (65.0)	14 (23.3)
		AA	0 (0.0)	2 (100.0)		1 (50.0)	1 (50.0)		2 (100.0)	0 (0.0)		2 (100.0)	0 (0.0)		2 (100.0)	0 (0.0)		1 (50.0)	1 (50.0)		2 (100.0)	0 (0.0)
	rs8177374	CC	52 (40.9)	75 (59.1)	0.300	87 (68.5)	40 (31.5)	0.092	71 (55.9)	56 (44.1)	0.464	120 (94.5)	7 (5.5)	1.000	98 (77.8)	28 (22.2)	0.062	95 (74.8)	32 (25.2)	0.137	103 (81.1)	24 (18.9)	0.073
		CT	13 (30.2)	30 (69.8)		22 (51.2)	21 (48.8)		22 (51.2)	21 (48.8)		40 (93.0)	3 (7.0)		25 (59.5)	17 (40.5)		25 (58.1)	18 (41.9)		27 (62.8)	16 (37.2)
		TT	0 (0.0)	2 (100.0)		1 (50.0)	1 (50.0)		2 (100.0)	0 (0.0)		2 (100.0)	0 (0.0)		2 (100.0)	0 (0.0)		1 (50.0)	1 (50.0)		2 (100.0)	0 (0.0)
	* Because of lack of clinical information, two patients were not included in the analysis (n = 170)

## Sheet: Allele
	Supplementary Material Table S2: The results by Pearsons' Chi-square test in association analysis between alleles of TIRAP rs8177376, rs611953, rs3802814, rs8177374 and clinicopathological characteristics (n = 172)
	SNP	Allele		Age group			Tumor size (T)			Lymph node involvement (N)			Metastasis (M)			Tumor grade (G)*			Disease progression			Death
				≤ 50	> 50	p	T1+T2	T3+T4	p	No	Yes	p	No	Yes	p	G1+G2	G3	p	No	Yes	p	No	Yes	p
				n (%)	n (%)		n (%)	n (%)		n (%)	n (%)		n (%)	n (%)		n (%)	n (%)		n (%)	n (%)		n (%)	n (%)
	rs8177376	T	Non-carrier	9 (52.9)	8 (47.1)	0.175	13 (76.5)	4 (23.5)	0.258	8 (47.10)	9 (52.9)	0.475	17 (100.0)	0 (0.0)	0.601	12 (70.6)	5 (29.4)	1.000	13 (76.5)	4 (23.5)	0.560	17 (100.0)	0 (0.0)	0.029
			Carrier	56 (36.1)	99 (63.9)		97 (62.6)	58 (37.4)		87 (56.1)	68 (43.9)		145 (93.5)	10 (6.5)		113 (73.9)	40 (26.1)		108 (69.7)	47 (30.3)		115 (74.2)	40 (25.8)
		G	Non-carrier	30 (34.5)	57 (65.5)	0.365	56 (64.4)	31 (35.6)	0.909	50 (57.5)	37 (42.5)	0.550	82 (94.3)	5 (5.7)	1.000	66 (76.7)	20 (23.3)	0.336	62 (71.3)	25 (28.7)	0.790	68 (78.2)	19 (21.8)	0.659
			Carrier	35 (41.2)	50 (58.8)		54 (63.5)	31 (36.5)		45 (52.9)	40 (47.1)		80 (94.1)	5 (5.9)		59 (70.2)	25 (29.8)		59 (69.4)	26 (30.6)		64 (75.3)	21 (24.7)
	rs611953	G	Non-carrier	4 (66.7)	2 (33.3)	0.201	5 (83.3)	1 (16.7)	0.421	4 (66.7)	2 (33.3)	0.693	6 (100.0)	0 (0.0)	1.000	5 (83.3)	1 (16.7)	0.687	4 (66.7)	2 (33.3)	1.000	5 (83.3)	1 (16.7)	1.000
			Carrier	61 (36.7)	105 (63.3)		105 (63.3)	61 (36.7)		91 (54.8)	75 (45.2)		156 (94.0)	10 (6.0)		120 (73.2)	44 (26.8)		117 (70.5)	49 (29.5)		127 (76.5)	39 (23.5)
		A	Non-carrier	34 (34.3)	65 (65.7)	0.278	61 (61.6)	38 (38.4)	0.457	59 (59.6)	40 (40.4)	0.215	95 (69.0)	4 (4.0)	0.327	72 (74.2)	25 (25.8)	0.812	68 (68.7)	31 (31.3)	0.616	76 (76.8)	23 (23.2)	1.000
			Carrier	31 (42.5)	42 (57.5)		49 (67.1)	24 (32.9)		36 (49.3)	37 (50.7)		67 (91.8)	6 (8.2)		53 (72.6)	20 (27.4)		53 (72.6)	20 (27.4		56 (76.7)	17 (23.3)
	rs3802814	G	Non-carrier	0 (0.0)	2 (100.0)	0.527	1 (50.0)	1 (50.0)	1.000	2 (100.0)	0 (0.0)	0.503	2 (100.0)	0 (0.0)	1.000	2 (100.0)	0 (0.0)	0.608	1 (50.0)	1 (50.0)	1.000	2 (100.0)	0 (0.0)	1.000
			Carrier	65 (38.2)	105 (61.8)		109 (64.1)	61 (35.9)		93 (54.7)	77 (45.3)		160 (94.1)	10 (5.9)		123 (73.2)	45 (26.8)		120 (70.6)	50 (29.4)		130 (76.5)	40 (23.5)
		A	Non-carrier	52 (40.0)	78 (60.0)	0.361	89 (68.5)	41 (31.5)	0.030	72 (55.4)	58 (44.6)	0.944	122 (93.8)	8 (6.2)	1.000	100 (77.5)	29 (22.5)	0.036	97 (74.6)	33 (25.4)	0.035	104 (80.0)	26 (20.0)	0.093
			Carrier	13 (31.0)	29 (69.0)		21 (50.0)	21 (50.0)		23 (54.8)	19 (45.2)		40 (95.2)	2 (4.8)		25 (61.0)	16 (39.0)		24 (57.1)	18 (42.9)		28 (66.7)	14 (33.3)
	rs8177374	C	Non-carrier	0 (0.0)	2 (100.0)	0.527	1 (50.0)	1 (50.0)	1.000	2 (100.0)	0 (0.0)	0.503	2 (100.0)	0 (0.0)	1.000	2 (100.0)	0 (0.0)	0.608	1 (50.0)	1 (50.0)	1.000	2 (100.0)	0 (0.0)	1.000
			Carrier	65 (38.2)	105 (61.8)		109 (64.1)	61 (35.9)		93 (54.7)	77 (45.3)		160 (94.1)	10 (5.9)		123 (73.2)	45 (26.8)		120 (70.6)	50 (29.4)		130 (76.5)	40 (23.5)
		T	Non-carrier	52 (40.9)	75 (59.1)	0.152	87 (68.5)	40 (31.5)	0.037	71 (55.9)	56 (44.1)	0.766	120 (94.5)	7 (5.5)	1.000	98 (77.8)	28 (22.2)	0.034	95 (74.8)	32 (25.2)	0.038	103 (81.1)	24 (18.9)	0.023
			Carrier	13 (28.9)	32 (71.1)		23 (51.1)	22 (48.9)		24 (53.3)	21 (46.7)		42 (93.3)	3 (6.7)		27 (61.4)	17 (38.6)		26 (57.8)	19 (42.2)		29 (64.4)	16 (35.6)
	* Because of lack of clinical information, two patients were not included in the analysis (n = 170)
