# Supplementary material for: TIRAP Rs8177376, Rs611953, Rs3802814, and Rs8177374 Polymorphisms and Their Association with Cervical Cancer Phenotype and Prognosis
Source: Genes (Basel). 2022 Jul 29;13(8):1365. doi: 10.3390/genes13081365 (PMC9407394; doi:10.3390/genes13081365)
Supplement: Supplementary file 1 [file genes-13-01365-s001.zip › Supplementary Material Table S3.xlsx]

## Sheet: Univariate logistic regression
	Supplementary Material Table S3: Univariate logistic regression analysis between TIRAP polymorphisms and clinicopathological characteristics, disease progression and death (n = 172)
	SNP	Genotype or allele	Clinicopathological characteristics
			Age group		T		N		M		G*		Progression		Death
			OR	p	OR	p	OR	p	OR	p	OR	p	OR	p	OR	p
			(Cl 95%)		(Cl 95%)		(Cl 95%)		(Cl 95%)		(Cl 95%)		(Cl 95%)		(Cl 95%)
	rs8177376	TG genotype vs TT (ref.) genotype	0.850	0.629	1.190	0.603	0.838	0.467	1.302	0.687	1.404	0.358	1.186	0.627	1.599	0.203
			(0.440–1.644)		(0.618–2.289)		(0.520–1.350)		(0.361–4.692)		(0.681–2.896)		(0.596–2.361)		(0.776–3.297)
		GG genotype vs TT (ref.) genotype	0.468	0.156	0.556	0.339	1.125	0.808	0.000	0.998	1.375	0.590	0.763	0.662	0.000	0.998
			(0.164–1.337)		(0.167–1.852)		(0.434–2.916)				(0.432–4.373)		(0.227–2.567)
		The carrier of T allele vs non-carrier	1.768	0.001	1.943	0.264	0.782	0.128	0.000	0.998	0.354	0.000	1.414	0.562	0.000	0.998
			(1.274–2.453)		(0.605–6.242)		(0.569–1.073)				(0.247–0.508)		(0.438–4.565)
		The carrier of G allele vs non-carrier	0.752	0.366	1.037	0.909	0.889	0.588	1.025	0.970	1.398	0.337	1.093	0.790	1.174	0.657
			(0.405–1.395)		(0.556–1.933)		(0.581–1.361)		(0.286–3.677)		(0.705–2.774)		(0.568–2.103)		(0.578–2.384)
	rs611953	GA genotype vs GG (ref.) genotype	0.775	0.435	0.839	0.595	1.094	0.714	2.336	0.203	1.140	0.713	0.806	0.538	1.037	0.923
			(0.408–1.471)		(0.439–1.602)		(0.677–1.766)		(0.633–8.618)		(0.566–2.294)		(0.405–1.602)		(0.500–2.151)
		AA genotype vs GG (ref.) genotype	0.262	0.132	0.321	0.308	0.500	0.423	0.000	0.999	0.576	0.622	1.097	0.918	0.661	0.712
			(0.046–1.501)		(0.036–2.854)		(0.092–2.730)				(0.064–5.171)		(0.191–6.310)		(0.073–5.947)
		The carrier of G allele vs non-carrier	1.721	0.001	2.905	0.335	0.824	0.215	0.000	0.999	1.833	0.585	0.419	0.000	1.535	0.699
			(1.256–2.360)		(0.332–25.443)		(0.607–1.119)				(0.208–16.132)		(0.300–0.585)		(0.174–13.540)
		The carrier of Aallele vs non-carrier	0.709	0.278	0.786	0.458	1.028	0.907	2.127	0.256	1.087	0.812	0.828	0.579	1.003	0.993
			(0.380–1.321)		(0.417–1.483)		(0.650–1.626)		(0.578–7.829)		(0.547–2.160)		(0.425–1.613)		(0.490–2.052)
	rs3802814	GA genotype vs GG (ref.) genotype	1.385	0.394	2.171	0.035	0.905	0.752	0.803	0.787	2.399	0.024	2.173	0.040	2.154	0.054
			(0.655–2.928)		(1.055–4.468)		(0.486–1.683)		(0.163–3.943)		(1.122–5.131)		(1.036–4.558)		0.988–4.694
		AA genotype vs GG (ref.) genotype	0.000	0.999	2.171	0.587	0.000	0.999	0.000	0.999	0.000	0.999	2.939	0.450	0.000	0.999
					(0.132–35.568)								(0.179–48.328)
		The carrier of G allele vs non-carrier	0.000	0.999	0.560	0.689	0.000	0.999	0.000	0.999	0.000	0.999	0.417	0.000	0.000	0.999
					(0.034–9.107)								(0.300–0.582)
		The carrier of A allele vs non-carrier	1.487	0.295	2.171	0.032	0.826	0.538	0.763	0.738	2143	0.046	2205	0.033	2000	0.079
			(0.708–3.124)		(1.068–4.411)		(0.450–1.517)		(0.155–3.740)		(1.015–4.525)		(1.065–4.564)		(0.924–4.329)
	rs8177374	CT genotype vs CC (ref.) genotype	1.600	0.214	2.076	0.042	0.955	0.879	1.286	0.725	2.380	0.023	2.137	0.040	2.543	0.016
			(0.763–3.356)		(1.025–4.204)		(0.525–1.736)		(0.317–5.209)		(1.129–5.017)		(1.034–4.419)		(1.188–5.446)
		TT genotype vs CC (ref.) genotype	0.000	0.999	2.175	0.586	0.000	0.999	0.000	0.999	0.000	0.999	2.969	0.446	0.000	0.999
					(0.133–35.659)								(0.180–48.850)
		The carrier of C allele vs non-carriers	1.707	0.154	2.080	0.039	1.109	0.766	1.224	0.776	2.204	0.036	2.169	0.034	2.368	0.025
			(0.818–3.560)		(1.039–4.165)		(0.561–2.195)		(0.303–4.953)		(1.054–4.610)		(1.062–4.432)		(1.113–5.037)
		The carrier of T allele vs non-carrier	0.000	0.999	0.957	0.882	0.000	0.999	0.000	0.999	0.000	0.999	0.731	0.299	0.000	0.999
					(0.533–1.716)								(0.404–1.320)
	Ref. = Reference, OR = Odds ratio, Cl = Confidence interval, vs = versus;
	Age group: > 50 years old vs ≤ 50 years old;
	T – tumor size: T3+T4 (larger) vs T1+T2 (smaller);
	N – lymph node involvement: N1 (regional lymph node metastasis) vs N0 (no regional lymph node metastasis);
	M – metastasis: M1 (distant metastasis) vs M0 (no distant metastasis);
	G – tumor grade: G3 (high grade (poorly differentiated)) vs G1 + G2 (low grade (well differentiated) or intermediate grade (moderately differentiated), respectively); * - the logistic regression analysis was done for 170 patients (n = 170)
	Statistically significant P values are marked in bold (Bonferroni corrected p < 0.013)
	ORs that could not be estimated due to zero value within a cell (or small sample size), were marked as "0.000" in the graph "OR"
